# Supplementary material for: Novel Effective Bacillus cereus Group Species “Bacillus clarus” Is Represented by Antibiotic-Producing Strain ATCC 21929 Isolated from Soil
Source: mSphere. 2020 Nov 4;5(6):e00882-20. doi: 10.1128/mSphere.00882-20 (PMC7643830; doi:10.1128/mSphere.00882-20)
Supplement: TABLE S1 [file mSphere.00882-20-st001.xlsx]

## Sheet: Sheet1
Supplemental Table S1. B. cereus group genomes used in this study (n = 23).a
												Forumla 1 (HSP Length/Total Length)k				Formula 2 (Identities/HSP Length; GGDC Recommended Method)k				Formula 3 (Identities / Total Length)k
Species (Contemporary Taxonomy)	Proposed 2020 Taxonomyb	Strain	Species Statusc	ResSeq Accession	Sym'Previus Seven-Group panC Group I-VII (Homology)d	BTyper v. 2.3.2 Legacy Seven-Group panC Group I-VII (Identity)e	BTyper3 v. 3.1.0 Adjusted Eight-Group panC Group I-VIIIf	MLST STg	rpoB ATh	Pairwise FastANI ANIi	Pairwise JSpeciesWS ANIb (% aligned)j	Formula 1 Distance	Formula 1 DDH Estimate (GLM-Based Confidence Interval)	Formula 1 Probability that DDH > 70%	Formula 1 Probability that DDH > 79%	Formula 2 Distance	Formula 2 DDH Estimate (GLM-Based Confidence Interval)	Formula 2 Probability that DDH > 70%	Forumla 2 Probability that DDH > 79%	Formula 3 Distance	Formula 3 DDH Estimate (GLM-Based Confidence Interval)	Formula 3 Probability that DDH > 70%	Forumla 3 Probability that DDH > 79%
Not identified	"B. clarus"	ATCC 21929	Novel Effective	GCF_000746925.1	VI (91.71%)	Unknown (88.57%)	clarus	1834	NA	100.00/100.00	100.00 (100.00)/100.00 (100.00)	0	100% [100.0, NA]	0.9962	0.9794	0	100% [100, NA]	0.983	0.8034	0	100% [100, NA]	0.9999	0.9893
B. albus	B. mosaicus	N35-10-2	Published	GCF_001884185.1	II (95.17%)	III (94.82%)	II	775	NA	85.82/85.82	84.83 (64.68)/84.53 (65.08)	0.3814	41.10% [37.8, 44.6]	0.022	0.0027	0.1381	30.70% [28.4, 33.3]	0.0014	0.0006	0.4669	37.90% [34.9, 40.9]	0.0006	0.0007
B. anthracis	B. mosaicus subsp. anthracis	Ames	Published	GCF_000007845.1	III (100.00%)	III (100.00%)	III	1	NA	86.10/86.15	85.01 (61.66)/85.01 (68.77)	0.3652	42.90% [39.5, 46.3]	0.0325	0.0041	0.137	31.00% [28.6, 33.5]	0.0016	0.0006	0.4521	39.30% [36.3, 42.3]	0.0011	0.001
B. cereus sensu stricto (s.s.)	B. cereus sensu stricto (s.s.)	ATCC 14579	Published	GCF_000007825.1	IV (100.00%)	IV (100.00%)	IV	921	158	86.09/86.08	84.84 (63.66)/84.93 (68.87)	0.3566	43.80% [40.5, 47.3]	0.0398	0.0052	0.1373	30.90% [28.5, 33.4]	0.0015	0.0006	0.4449	40.00% [37.0, 43.0]	0.0014	0.0012
B. cytotoxicus	B. cytotoxicus	NVH 391-98	Published	GCF_000017425.1	VII (100.00%)	VII (100.00%)	VII	NA	NA	83.22/83.32	81.36 (48.48)/82.16 (66.45)	0.5325	28.70% [25.4, 32.4]	0.0006	0.0001	0.1607	26.90% [24.6, 29.4]	0.0003	0.0001	0.6076	27.20% [24.3, 30.3]	0	0
B. fungorum	B. mosaicus	17-SMS-01	Published	GCF_002746455.1	II (98.01%)	II (96.00%)	II	NA	NA	86.14/86.00	84.96 (61.76)/84.90 (62.85)	0.3948	39.80% [36.4, 43.2]	0.016	0.0019	0.1366	31.00% [28.6, 33.6]	0.0016	0.0006	0.4774	36.90% [33.9, 39.9]	0.0004	0.0005
B. luti	B. luti	TD41	Published	GCF_001884105.1	II (93.75%)	III (92.82%)	II	764	NA	86.14/86.18	85.09 (60.76)/85.13 (68.33)	0.3657	42.80% [39.5, 46.3]	0.0321	0.0041	0.1368	31.00% [28.6, 33.5]	0.0016	0.0006	0.4524	39.20% [36.3, 42.3]	0.001	0.001
B. mobilis	B. mosaicus	0711P9-1	Published	GCF_001884045.1	II (97.71%)	II (97.06%)	II	784	194	85.98/86.02	84.81 (61.23)/84.63 (63.21)	0.403	39.00% [35.6, 42.4]	0.0131	0.0016	0.1383	30.70% [28.3, 33.2]	0.0014	0.0006	0.4856	36.20% [33.2, 39.2]	0.0003	0.0004
B. mycoides	B. mycoides	DSM 2048	Published	GCF_000003925.1	VI (100.00%)	VI (99.53%)	VI	116	3	86.99/87.08	86.31 (64.88)/86.23 (68.02)	0.3327	46.70% [43.3, 50.1]	0.0693	0.0095	0.126	33.20% [30.8, 35.7]	0.0036	0.0013	0.4167	42.90% [39.9, 46.0]	0.0036	0.0025
B. nitratireducens	B. mycoides	4049	Published	GCF_001884135.1	II (96.02%)	III (94.11%)	VIII	769	NA	86.88/86.78	86.17 (64.12)/85.91 (68.53)	0.3305	46.90% [43.5, 50.4]	0.0728	0.01	0.129	32.60% [30.2, 35.1]	0.0029	0.001	0.4169	42.90% [39.9, 45.9]	0.0036	0.0025
B. pacificus	B. mosaicus	EB422	Published	GCF_001884025.1	III (100.00%)	III (100.00%)	III	32	380	85.99/85.99	84.92 (61.75)/84.84 (65.81)	0.3783	41.50% [38.1, 44.9]	0.0238	0.003	0.1388	30.60% [28.2, 33.1]	0.0014	0.0006	0.4645	38.10% [35.1, 41.1]	0.0007	0.0008
B. paramycoides	B. paramycoides	NH24A2	Published	GCF_001884235.1	VI (94.03%)	VI (94.46%)	VI	780	NA	87.33/87.51	86.70 (64.31)/86.57 (68.71)	0.3288	47.20% [43.8, 50.6]	0.0758	0.0104	0.1222	34.10% [31.6, 36.6]	0.0048	0.0016	0.4108	43.60% [40.6, 46.6]	0.0045	0.0029
B. paranthracis	B. mosaicus	Mn5	Published	GCF_001883995.1	III (99.72%)	III (99.76%)	III	761	125	85.95/85.95	84.90 (62.37)/84.70 (65.45)	0.3826	41.00% [37.6, 44.5]	0.0214	0.0027	0.139	30.60% [28.2, 33.1]	0.0013	0.0005	0.4684	37.70% [34.7, 40.8]	0.0006	0.0007
B. proteolyticus	B. mycoides	TD42	Published	GCF_001884065.1	II (94.89%)	VI (93.17%)	VIII	765	NA	86.75/86.81	86.23 (65.23)/85.77 (66.42)	0.3397	45.80% [42.4, 49.2]	0.059	0.0079	0.1284	32.70% [30.3, 35.2]	0.003	0.0011	0.4245	42.10% [39.1, 45.1]	0.0028	0.0021
B. pseudomycoides	B. pseudomycoides	DSM 12442	Published	GCF_000161455.1	I (100.00%)	I (100.00%)	I	83	148	84.91/84.84	83.90 (59.94)/83.86 (59.93)	0.4504	34.70% [31.3, 38.2]	0.0041	0.0005	0.1411	30.20% [27.8, 32.7]	0.0011	0.0005	0.528	32.60% [29.7, 35.7]	0.0001	0.0002
B. thuringiensis	B. cereus sensu stricto (s.s.) biovar Thuringiensis	ATCC 10792	Published	GCF_002119445.1	IV (100.00%)	IV (99.41%)	IV	10	NA	85.98/85.89	84.83 (64.90)/84.54 (60.22)	0.3893	40.30% [37.0, 43.8]	0.0182	0.0022	0.1386	30.70% [28.3, 33.2]	0.0014	0.0006	0.4739	37.20% [34.2, 40.3]	0.0005	0.0006
B. toyonensis	B. toyonensis	BCT-7112	Published	GCF_000496285.1	V (100.00%)	V (100.00%)	V	111	129	86.53/86.63	85.38 (61.22)/85.77 (70.49)	0.3583	43.70% [40.3, 47.1]	0.0382	0.0049	0.1313	32.10% [29.7, 34.6]	0.0024	0.0009	0.4425	40.20% [37.3, 43.3]	0.0015	0.0013
B. tropicus	B. mosaicus	N24	Published	GCF_001884035.1	III (98.01%)	III (97.64%)	II	771	NA	85.98/85.96	85.02 (62.14)/84.85 (68.99)	0.3675	42.60% [39.3, 46.1]	0.0308	0.0039	0.1383	30.70% [28.3, 33.2]	0.0014	0.0006	0.4549	39.00% [36.0, 42.0]	0.001	0.001
B. weihenstephanensis	B. mycoides	WSBC 10204	Published	GCF_000775975.1	VI (100.00%)	VI (100.00%)	VI	196	3	86.96/86.88	86.14 (64.40)/85.90 (66.55)	0.3408	45.70% [42.3, 49.1]	0.0575	0.0077	0.1286	32.70% [30.2, 35.2]	0.003	0.0011	0.4256	42.00% [39.0, 45.0]	0.0027	0.002
B. wiedmannii	B. wiedmannii	FSL W8-0169	Published	GCF_001583695.1	II (99.43%)	II (100.00%)	II	1081	61	86.14/86.13	85.00 (63.05)/84.95 (67.97)	0.3612	43.30% [39.9, 46.8]	0.0356	0.0046	0.1368	31.00% [28.6, 33.5]	0.0016	0.0006	0.4486	39.60% [36.6, 42.6]	0.0012	0.0011
"B. bingmayongensis"	"B. bingmayongensis"	FJAT-1383	Effective	GCF_000299035.1	NA [No leader sequence found] (0%)	Unknown (88.93%)	bingmayongensis	763	NA	84.72/84.69	83.67 (58.92)/83.66 (62.17)	0.4407	35.50% [32.1, 39.0]	0.0052	0.0006	0.1449	29.50% [27.1, 32.0]	0.0008	0.0004	0.5217	33.10% [30.2, 36.2]	0.0001	0.0002
"B. gaemokensis"	"B. gaemokensis"	JCM 15801	Effective	GCF_000712615.1	NA [No leader sequence found] (0%)	Unknown (81.70%)	gaemokensis	768	NA	84.96/84.83	84.21 (61.46)/83.88 (62.78)	0.4079	38.50% [35.1, 42.0]	0.0116	0.0014	0.1452	29.40% [27.1, 31.9]	0.0008	0.0004	0.4939	35.40% [32.5, 38.5]	0.0002	0.0004
"B. manliponensis"	"B. manliponensis"	JCM 15802	Effective	GCF_000712595.1	NBc [Not B. cereus group] (28.00%)	Unknown (78.11%)	manliponensis	NA	NA	80.45/80.40	77.01 (43.10)/77.02 (51.68)	0.7552	18.50% [15.4, 22.0]	0	0	0.188	23.30% [21.0, 25.7]	0	0	0.8012	18.30% [15.6, 21.3]	0	0
aSee Table 1 in the main text for strains used in phenotypic and microbiological analyses
bAssigned using the nomenclatural framework proposed by Carroll, Wiedmann, and Kovac (Carroll, Wiedmann, and Kovac, 2020, mBio 11(1):e00034-20; DOI: 10.1128/mBio.00034-20)
cOne of Novel Effective (strain ATCC 21929 characterized here), Published (one of 19 published B. cereus group species), or Effective (previously proposed in a peer-reviewed publication as a potential member of the B. cereus group, but not officially recognized as a published species)
dpanC group (I-VII) assigned using the Sym'Previus B. cereus group panC group assignment web server (https://tools.symprevius.org/Bcereus/; accessed July 16, 2020) and the seven-group framework proposed by Guinebretiere, et al. (Guinebretiere, et al., 2008, Environmental Microbiology 10(4):851-65; DOI: 10.1111/j.1462-2920.2007.01495.x)
epanC group (I-VII) assigned using the "Legacy" panC database implemented in BTyper version 2.3.2 (Carroll, et al., 2017, Applied and Environmental Microbiology 83(17):e01096-17; DOI: 10.1128/AEM.01096-17) and the seven-group framework proposed by Guinebretiere, et al. (Guinebretiere, et al., 2008, Environmental Microbiology 10(4):851-65; DOI: 10.1111/j.1462-2920.2007.01495.x)
fpanC group (I-VIII, bingmayongensis, clarus, gaemokensis, manliponensis) assigned using BTyper3 version 3.1.0 (Carroll, Wiedmann, and Kovac, 2020, mBio 11(1):e00034-20; DOI: 10.1128/mBio.00034-20) and the adjusted, eight-group panC framework proposed by Carroll, Cheng, and Kovac (Carroll, Cheng, and Kovac, 2020, bioRxiv 2020.06.28.175992; DOI: https://doi.org/10.1101/2020.06.28.175992)
gMulti-locus sequence typing (MLST) sequence type (ST); assigned in silico using BTyper version 2.3.2 (Carroll, et al., 2017, Applied and Environmental Microbiology 83(17):e01096-17; DOI: 10.1128/AEM.01096-17) and the B. cereus seven-gene MLST scheme available in PubMLST (Jolley, et al., 2018, Wellcome Open Research 3: 124; doi: 10.12688/wellcomeopenres.14826.1); NA, Not Assigned (i.e., no ST cou…
hrpoB allelic type (AT) assigned in silico using BTyper version 2.3.2 (Carroll, et al., 2017, Applied and Environmental Microbiology 83(17):e01096-17; DOI: 10.1128/AEM.01096-17) and the Cornell University Food Safety Laboratory and Milk Quality Improvement Program (CUFSL/MQIP) rpoB allelic typing database (Ivy, et al., 2012, Applied and Environmental Microbiology 78(6):1853-64; DOI: 10.1128/AEM.0…
iAverage nucleotide identity (ANI) values calculated using FastANI version 1.0 (Jain, et al., 2018, Nature Communications 9(1):5114; DOI: 10.1038/s41467-018-07641-9); novel effective species “B. clarus” strain ATCC 21929 was used as both a query/reference and the listed genome was used as a reference/query
jAverage nucleotide identity BLAST (ANIb) values calculated using the JSpecies Web Server (JSpeciesWS, accessed July 15, 2020; http://jspecies.ribohost.com/jspeciesws/); novel effective species “B. clarus” strain ATCC 21929 was used as both a query/reference and the listed genome was used as a reference/query (Richter, et al., 2016, Bioinformatics 32(6):929-31; DOI: 10.1093/bioinformatics/btv681)
kIn silico DNA-DNA hybridization (DDH) values calculated using the Genome-to-Genome Distance Calculator (GGDC, accessed July 15, 2020; http://ggdc.dsmz.de/); novel effective species “B. clarus” strain ATCC 21929 was used as a query and the listed genome was used as a reference (Meier-Koolthoff, et al., 2013, BMC Bioinformatics 14:60; DOI: 10.1186/1471-2105-14-60)
